# Supplementary material for: Comparing the Salt Tolerance of Different Spring Soybean Varieties at the Germination Stage
Source: Plants (Basel). 2023 Jul 27;12(15):2789. doi: 10.3390/plants12152789 (PMC10421394; doi:10.3390/plants12152789)
Supplement: Supplementary file 1 [file plants-12-02789-s001.zip]

Archive with 1 entries (1 files):
- plants-2500254-supplementary.pdf
